# Supplementary material for: Are Neurophysiological Biomarkers Able to Discriminate Multiple Sclerosis Clinical Subtypes?
Source: Biomedicines. 2022 Jan 21;10(2):231. doi: 10.3390/biomedicines10020231 (PMC8869727; doi:10.3390/biomedicines10020231)
Supplement: Supplementary file 1 [file biomedicines-10-00231-s001.zip]

Archive with 1 entries (1 files):
- biomedicines-1515609-supplementary.pdf
